# Supplementary material for: Recurrent NUS1 canonical splice donor site mutation in two unrelated individuals with epilepsy, myoclonus, ataxia and scoliosis - a case report
Source: BMC Neurol. 2019 Oct 27;19:253. doi: 10.1186/s12883-019-1489-x (PMC6815447; doi:10.1186/s12883-019-1489-x)
Supplement: Supplementary file 5 — Additional file 5: Table S1. Process of variant filtering for patient 1. [file 12883_2019_1489_MOESM5_ESM.xlsx]

## Sheet: Sheet1
Supplemental Table 1. Process of variant filtering in patient 1
Autosomal Dominant			Autosomal Recessive (Homozygous)			Autosomal Recessive (Compound heterozygous)			X linked
Total variants	9466		Total variants	9466		Total variants	9466		Total variants	9466
Heterozygous variants	4499		Homozygous variants	2333		Heterozygous variants	2906		X linked variants	214
Allele frequency < 1% in ESP6500	3616		Allele frequency < 1% in ESP6500	996		Allele frequency < 1% in ESP6500	2457		Allele frequency < 1% in ESP6500	143
Allele frequency < 1% in ExAC	1941		Allele frequency < 1% in ExAC	192		Allele frequency < 1% in ExAC	1156		Allele frequency < 1% in ExAC	89
Allele frequency < 1% in HGVD	1000		Allele frequency < 1% in HGVD	192		Allele frequency < 1% in HGVD	555		Allele frequency < 1% in HGVD	18
Allele frequency < 1% in control	626		Allele frequency < 1% in control	26		Allele frequency < 1% in control	328		Allele frequency < 1% in control	2
Excluded synonymous variants	463		Excluded synonymous variants	23		Excluded synonymous variants and save >2 allele count variants	241		Excluded synonymous variants	2
de novo variants	5
ESP6500 (https://evs.gs.washington.edu/EVS/); ExAC (http://exac.broadinstitute.org/); HGVD (http://www.hgvd.genome.med.kyoto-u.ac.jp/)
