# Supplementary material for: Recurrent NUS1 canonical splice donor site mutation in two unrelated individuals with epilepsy, myoclonus, ataxia and scoliosis - a case report
Source: BMC Neurol. 2019 Oct 27;19:253. doi: 10.1186/s12883-019-1489-x (PMC6815447; doi:10.1186/s12883-019-1489-x)
Supplement: Supplementary file 6 — Additional file 6: Table S2. Detailed information for the five de novo variants found in patient 1, including in silico prediction scores and allele frequencies. [file 12883_2019_1489_MOESM6_ESM.xlsx]

## Sheet: Sheet1
Supplemental Table 2. De novo variants detected in Patient 1
Variant information					Predictions (Impact values of a variant)						Minor allele frequency in public databases
Gene	Chr	Position	Reference		SIFT	Polyphen2	CADD	Fathmm	Mutation Taster		ExAC	ESP6500	HGVD	ToMMo	In-house
CD200R1	3	112647765	NM_138806.4:c.667G>A:p.(Val223Ile)		Deleterious	Probably damaging	24.6	Neutral	Polymorphism		0	0	0	0	1
CD200R1	3	112647765	NM_138806.4:c.667G>T:p.(Val223Phe)		Deleterious	Probably damaging	25.7	Neutral	Polymorphism		6.604e-05	0	0.000415	0	1
MYH10	17	8396076	NM_001256012.1:c.4458+18C>T		-	-	-	-	-		0.0003	0	0.001794	0.001	3
NUS1	6	118015344	NM_138459.4:c.691+1G>A:p.(Arg201Glnfs*17)		-	-	25.9	Deleterious	Disease causing		0	0	0	0	0
PIWIL4	11	94352990	NM_152431.3:c.2233C>T:p.(Arg745Cys)		Tolerated	Benign	23.4	Neutral	Polymorphism		3.298e-05	7.7e-05	0	0	0
SIFT (http://provean.jcvi.org/index.php); Polyphen2 (http://genetics.bwh.harvard.edu/pph2/); fathmm (http://fathmm.biocompute.org.uk/); CADD (https://cadd.gs.washington.edu/); Mutation Taster (http://www.mutationtaster.org/)
ExAC (http://exac.broadinstitute.org/); ESP6500 (http://evs.gs.washington.edu/EVS/); HGVD (http://www.hgvd.genome.med.kyoto-u.ac.jp/); ToMMo (http://www.megabank.tohoku.ac.jp/)
In-house: 575 Japanese exome controls
